# Supplementary material for: Combining the Strengths of MS and NMR in Biochemometrics: A Case Study on Buddleja officinalis
Source: J Nat Prod. 2024 Nov 6;88(5):1099–110. doi: 10.1021/acs.jnatprod.4c00847 (PMC12105003; doi:10.1021/acs.jnatprod.4c00847)
Supplement: Supplementary file 2 [file np4c00847_si_002.xlsx]

## Sheet: MZmine processing_batch file
mzXML file import
File names: [C:\Users\HP\Documents\Collaborations\Paris\converted_data\Budoff_BDM_LS_MFs_converted_1\blk1.mzXML, C:\Users\HP\Documents\Collaborations\Paris\converted_data\Budoff_BDM_LS_MFs_converted_1\blk2.mzXML, C:\Users\HP\Documents\Collaborations\Paris\converted_data\Budoff_BDM_LS_MFs_converted_1\blk3.mzXML, C:\Users\HP\Documents\Collaborations\Paris\converted_data\Budoff_BDM_LS_MFs_converted_…
Mass detection
Raw data files: Evaluation not executed.
Scan filters: MS1, level = 1, Polarity (Any), Spectrum type (ANY), Scan definition ()
Scan number: <not set>
Base Filtering Integer: <not set>
Retention time: <not set>
Mobility: <not set>
MS level filter: MS1, level = 1
Scan definition:
Polarity: Any
Spectrum type: ANY
Scan types (IMS): All scan types
Mass detector: Centroid
Noise level: 10000.0
Detect isotope signals below noise level: false
Chemical elements: [Element(1016037622, S:H, AN:1), Element(443815737, S:C, AN:6), Element(953583417, S:N, AN:7), Element(1828220915, S:O, AN:8), Element(741399210, S:S, AN:16)]
m/z tolerance: 5.0E-4 m/z or 10.0 ppm
Maximum charge of isotope m/z: 1
Denormalize fragment scans (traps): false
Output netCDF filename (optional): false (null)
Mass detection
Raw data files: Evaluation not executed.
Scan filters: MS2, level = 2, Polarity (Any), Spectrum type (ANY), Scan definition ()
Scan number: <not set>
Base Filtering Integer: <not set>
Retention time: <not set>
Mobility: <not set>
MS level filter: MS2, level = 2
Scan definition:
Polarity: Any
Spectrum type: ANY
Scan types (IMS): All scan types
Mass detector: Centroid
Noise level: 10.0
Detect isotope signals below noise level: false
Chemical elements: [Element(373804490, S:H, AN:1), Element(446988148, S:C, AN:6), Element(898374692, S:N, AN:7), Element(532903349, S:O, AN:8), Element(927126042, S:S, AN:16)]
m/z tolerance: 5.0E-4 m/z or 10.0 ppm
Maximum charge of isotope m/z: 1
Denormalize fragment scans (traps): false
Output netCDF filename (optional): false (null)
ADAP Chromatogram Builder
Raw data files: Evaluation not executed.
Scan filters: MS1, level = 1, RT range (0.000 - 20.000), Polarity (Any), Spectrum type (ANY), Scan definition ()
Scan number: <not set>
Base Filtering Integer: <not set>
Retention time: [0.0..20.0]
Mobility: <not set>
MS level filter: MS1, level = 1
Scan definition:
Polarity: Any
Spectrum type: ANY
Minimum consecutive scans: 4
Minimum intensity for consecutive scans: 50000.0
Minimum absolute height: 50000.0
m/z tolerance (scan-to-scan): 0.002 m/z or 10.0 ppm
Suffix: chromatograms
Allow single scan chromatograms: {}
ADAP feature resolver
Feature lists: blk1.mzXML chromatograms resolved deisotoped
blk1.mzXML chromatograms resolved
blk1.mzXML chromatograms
blk2.mzXML chromatograms resolved deisotoped
blk2.mzXML chromatograms resolved
blk2.mzXML chromatograms
blk3.mzXML chromatograms resolved deisotoped
blk3.mzXML chromatograms resolved
blk3.mzXML chromatograms
blk4.mzXML chromatograms resolved deisotoped
blk4.mzXML chromatograms resolved
blk4.mzXML chromatograms
MF1.mzXML chromatograms resolved deisotoped
MF1.mzXML chromatograms resolved
MF1.mzXML chromatograms
MF10.mzXML chromatograms resolved deisotoped
MF10.mzXML chromatograms resolved
MF10.mzXML chromatograms
MF11.mzXML chromatograms resolved deisotoped
MF11.mzXML chromatograms resolved
MF11.mzXML chromatograms
MF12.mzXML chromatograms resolved deisotoped
MF12.mzXML chromatograms resolved
MF12.mzXML chromatograms
MF13.mzXML chromatograms resolved deisotoped
MF13.mzXML chromatograms resolved
MF13.mzXML chromatograms
MF14.mzXML chromatograms resolved deisotoped
MF14.mzXML chromatograms resolved
MF14.mzXML chromatograms
MF15.mzXML chromatograms resolved deisotoped
MF15.mzXML chromatograms resolved
MF15.mzXML chromatograms
MF16.mzXML chromatograms resolved deisotoped
MF16.mzXML chromatograms resolved
MF16.mzXML chromatograms
MF17.mzXML chromatograms resolved deisotoped
MF17.mzXML chromatograms resolved
MF17.mzXML chromatograms
MF18.mzXML chromatograms resolved deisotoped
MF18.mzXML chromatograms resolved
MF18.mzXML chromatograms
MF19.mzXML chromatograms resolved deisotoped
MF19.mzXML chromatograms resolved
MF19.mzXML chromatograms
MF2.mzXML chromatograms resolved deisotoped
MF2.mzXML chromatograms resolved
MF2.mzXML chromatograms
MF20.mzXML chromatograms resolved deisotoped
MF20.mzXML chromatograms resolved
MF20.mzXML chromatograms
MF21.mzXML chromatograms resolved deisotoped
MF21.mzXML chromatograms resolved
MF21.mzXML chromatograms
MF22.mzXML chromatograms resolved deisotoped
MF22.mzXML chromatograms resolved
MF22.mzXML chromatograms
MF23.mzXML chromatograms resolved deisotoped
MF23.mzXML chromatograms resolved
MF23.mzXML chromatograms
MF24.mzXML chromatograms resolved deisotoped
MF24.mzXML chromatograms resolved
MF24.mzXML chromatograms
MF25.mzXML chromatograms resolved deisotoped
MF25.mzXML chromatograms resolved
MF25.mzXML chromatograms
MF26.mzXML chromatograms resolved deisotoped
MF26.mzXML chromatograms resolved
MF26.mzXML chromatograms
MF27.mzXML chromatograms resolved deisotoped
MF27.mzXML chromatograms resolved
MF27.mzXML chromatograms
MF28.mzXML chromatograms resolved deisotoped
MF28.mzXML chromatograms resolved
MF28.mzXML chromatograms
MF29.mzXML chromatograms resolved deisotoped
MF29.mzXML chromatograms resolved
MF29.mzXML chromatograms
MF3.mzXML chromatograms resolved deisotoped
MF3.mzXML chromatograms resolved
MF3.mzXML chromatograms
MF30.mzXML chromatograms resolved deisotoped
MF30.mzXML chromatograms resolved
MF30.mzXML chromatograms
MF31.mzXML chromatograms resolved deisotoped
MF31.mzXML chromatograms resolved
MF31.mzXML chromatograms
MF32.mzXML chromatograms resolved deisotoped
MF32.mzXML chromatograms resolved
MF32.mzXML chromatograms
MF33.mzXML chromatograms resolved deisotoped
MF33.mzXML chromatograms resolved
MF33.mzXML chromatograms
MF34.mzXML chromatograms resolved deisotoped
MF34.mzXML chromatograms resolved
MF34.mzXML chromatograms
MF4.mzXML chromatograms resolved deisotoped
MF4.mzXML chromatograms resolved
MF4.mzXML chromatograms
MF5.mzXML chromatograms resolved deisotoped
MF5.mzXML chromatograms resolved
MF5.mzXML chromatograms
MF6.mzXML chromatograms resolved deisotoped
MF6.mzXML chromatograms resolved
MF6.mzXML chromatograms
MF7.mzXML chromatograms resolved deisotoped
MF7.mzXML chromatograms resolved
MF7.mzXML chromatograms
MF8.mzXML chromatograms resolved deisotoped
MF8.mzXML chromatograms resolved
MF8.mzXML chromatograms
MF9.mzXML chromatograms resolved deisotoped
MF9.mzXML chromatograms resolved
MF9.mzXML chromatograms
Aligned feature list
Aligned feature list filtered
Aligned feature list filtered gap-filled
Suffix: resolved
Original feature list: KEEP
MS/MS scan pairing: true
MS1 to MS2 precursor tolerance (m/z): 0.01 m/z or 10.0 ppm
Retention time filter: RtLimitsFilter[filter=Use feature edges, rtTolerance=0.2 minutes]
Minimum relative feature height: true (0.25)
Minimum required signals: true (1)
Limit by ion mobility edges: false
Merge MS/MS spectra (TIMS): false
Minimum signal intensity (absolute, TIMS): false (250.0)
Minimum signal intensity (relative, TIMS): true (0.01)
Dimension: Retention time
S/N threshold: 23.0
S/N estimator: Intensity window SN
min feature height: 50000.0
Coefficient/area threshold: 10.0
Peak duration range: [0.1..1.1]
RT wavelet range: [0.0..0.08]
13C isotope filter (formerly: isotope grouper)
Feature lists: blk1.mzXML chromatograms resolved
blk2.mzXML chromatograms resolved
blk3.mzXML chromatograms resolved
blk4.mzXML chromatograms resolved
MF1.mzXML chromatograms resolved
MF10.mzXML chromatograms resolved
MF11.mzXML chromatograms resolved
MF12.mzXML chromatograms resolved
MF13.mzXML chromatograms resolved
MF14.mzXML chromatograms resolved
MF15.mzXML chromatograms resolved
MF16.mzXML chromatograms resolved
MF17.mzXML chromatograms resolved
MF18.mzXML chromatograms resolved
MF19.mzXML chromatograms resolved
MF2.mzXML chromatograms resolved
MF20.mzXML chromatograms resolved
MF21.mzXML chromatograms resolved
MF22.mzXML chromatograms resolved
MF23.mzXML chromatograms resolved
MF24.mzXML chromatograms resolved
MF25.mzXML chromatograms resolved
MF26.mzXML chromatograms resolved
MF27.mzXML chromatograms resolved
MF28.mzXML chromatograms resolved
MF29.mzXML chromatograms resolved
MF3.mzXML chromatograms resolved
MF30.mzXML chromatograms resolved
MF31.mzXML chromatograms resolved
MF32.mzXML chromatograms resolved
MF33.mzXML chromatograms resolved
MF34.mzXML chromatograms resolved
MF4.mzXML chromatograms resolved
MF5.mzXML chromatograms resolved
MF6.mzXML chromatograms resolved
MF7.mzXML chromatograms resolved
MF8.mzXML chromatograms resolved
MF9.mzXML chromatograms resolved
Name suffix: deisotoped
m/z tolerance (intra-sample): 0.001 m/z or 3.0 ppm
Retention time tolerance: 0.003 minutes
Mobility tolerance: false (null)
Monotonic shape: false
Maximum charge: 1
Representative isotope: Most intense
Never remove feature with MS2: true
Original feature list: KEEP
Join aligner
Feature lists: blk1.mzXML chromatograms resolved deisotoped
blk2.mzXML chromatograms resolved deisotoped
blk3.mzXML chromatograms resolved deisotoped
blk4.mzXML chromatograms resolved deisotoped
MF1.mzXML chromatograms resolved deisotoped
MF10.mzXML chromatograms resolved deisotoped
MF11.mzXML chromatograms resolved deisotoped
MF12.mzXML chromatograms resolved deisotoped
MF13.mzXML chromatograms resolved deisotoped
MF14.mzXML chromatograms resolved deisotoped
MF15.mzXML chromatograms resolved deisotoped
MF16.mzXML chromatograms resolved deisotoped
MF17.mzXML chromatograms resolved deisotoped
MF18.mzXML chromatograms resolved deisotoped
MF19.mzXML chromatograms resolved deisotoped
MF2.mzXML chromatograms resolved deisotoped
MF20.mzXML chromatograms resolved deisotoped
MF21.mzXML chromatograms resolved deisotoped
MF22.mzXML chromatograms resolved deisotoped
MF23.mzXML chromatograms resolved deisotoped
MF24.mzXML chromatograms resolved deisotoped
MF25.mzXML chromatograms resolved deisotoped
MF26.mzXML chromatograms resolved deisotoped
MF27.mzXML chromatograms resolved deisotoped
MF28.mzXML chromatograms resolved deisotoped
MF29.mzXML chromatograms resolved deisotoped
MF3.mzXML chromatograms resolved deisotoped
MF30.mzXML chromatograms resolved deisotoped
MF31.mzXML chromatograms resolved deisotoped
MF32.mzXML chromatograms resolved deisotoped
MF33.mzXML chromatograms resolved deisotoped
MF34.mzXML chromatograms resolved deisotoped
MF4.mzXML chromatograms resolved deisotoped
MF5.mzXML chromatograms resolved deisotoped
MF6.mzXML chromatograms resolved deisotoped
MF7.mzXML chromatograms resolved deisotoped
MF8.mzXML chromatograms resolved deisotoped
MF9.mzXML chromatograms resolved deisotoped
Feature list name: Aligned feature list
m/z tolerance (sample-to-sample): 0.005 m/z or 10.0 ppm
Weight for m/z: 3.0
Retention time tolerance: 0.1 minutes
Weight for RT: 1.0
Mobility tolerance: false (null)
Mobility weight: 1.0
Require same charge state: false
Require same ID: false
Compare isotope pattern: false
Isotope m/z tolerance: 0.001 m/z or 5.0 ppm
Minimum absolute intensity: <not set>
Minimum score: <not set>
Compare spectra similarity: false
Spectral m/z tolerance: 0.001 m/z or 10.0 ppm
MS level: 2
Compare spectra similarity: Weighted cosine similarity
Weights: MassBank (mz^2 * I^0.5)
Minimum cos similarity: 0.7
Handle unmatched signals: KEEP ALL AND MATCH TO ZERO
Original feature list: KEEP
Filtering feature list rows
Feature lists: Aligned feature list
Name suffix: filtered
Minimum aligned features (samples): true (abs=2 and rel=0)
Minimum features in an isotope pattern: true (2)
Validate 13C isotope pattern: false
m/z tolerance: 0.001 m/z or 3.0 ppm
Max charge: 1
Estimate minimum carbon: true
Remove if 13C: true
Exclude isotopes: [Element(2122671992, S:H, AN:1), Element(1378873965, S:C, AN:6), Element(1764518913, S:N, AN:7), Element(55848806, S:O, AN:8), Element(1455371987, S:S, AN:16), Element(2122671992, S:H, AN:1), Element(1378873965, S:C, AN:6), Element(1764518913, S:N, AN:7), Element(55848806, S:O, AN:8), Element(1455371987, S:S, AN:16), Element(2122671992, S:H, AN:1), Element(1378873965, S:C, AN:6)…
Remove redundant isotope rows: false
m/z: true ([100.0..1200.0])
Retention time: false (null)
features duration range: false ([0.0..3.0])
Chromatographic FWHM: false ([0.0..1.0])
Charge: false ([1..2])
Kendrick mass defect: false
Kendrick mass defect: [0.0..1.0]
Kendrick mass base:
Shift: 0.0
Charge: 1
Divisor: 1
Use Remainder of Kendrick mass: false
Parameter: No parameters defined
Only identified?: false
Text in identity: false ()
Text in comment: false ()
Keep or remove rows: Keep rows that match all criteria
Feature with MS2 scan: true
Never remove feature with MS2: true
Reset the feature number ID: false
Mass defect: false (null)
Original feature list: KEEP
Gap filling
Feature lists: Aligned feature list filtered gap-filled
Name suffix: gap-filled
Intensity tolerance: 0.2
m/z tolerance (sample-to-sample): 0.005 m/z or 10.0 ppm
Retention time tolerance: 0.08 minutes
Minimum scans (data points): 3
Original feature list: KEEP
